# Supplementary material for: Development of a Tailored, Complex Intervention for Clinical Reflection and Communication about Suspected Urinary Tract Infections in Nursing Home Residents
Source: Antibiotics (Basel). 2020 Jun 25;9(6):360. doi: 10.3390/antibiotics9060360 (PMC7345997; doi:10.3390/antibiotics9060360)
Supplement: Supplementary file 1 [file antibiotics-09-00360-s001.zip]

Archive with 7 entries (6 files):
- supplementary materials/
- supplementary materials/Figure S1_the first version of the reflection tool_phase 1 of the tailoring process.jpg
- supplementary materials/Figure S2_the first version of the communication tool_phase 1 of the tailoring process.jpg
- supplementary materials/Figure S3_The Reflection Tool_Final.jpg
- supplementary materials/Figure S4_The communication Tool_Final.jpg
- supplementary materials/Text B1.pdf
- supplementary materials/Text S1_complete teaching material.pdf
